# Supplementary material for: A Gellan Gum, Polyethylene Glycol, Hydroxyapatite Composite Scaffold with the Addition of Ginseng Derived Compound K with Possible Applications in Bone Regeneration
Source: Gels. 2024 Apr 10;10(4):257. doi: 10.3390/gels10040257 (PMC11049517; doi:10.3390/gels10040257)
Supplement: Supplementary file 1 [file gels-10-00257-s001.zip]

Archive with 1 entries (1 files):
- gels-2931132-supplementary.pdf
